# Supplementary material for: Mental health education on college students’ english vocabulary memorization from the perspective of STEAM education
Source: Front Psychol. 2022 Sep 30;13:944465. doi: 10.3389/fpsyg.2022.944465 (PMC9561889; doi:10.3389/fpsyg.2022.944465)
Supplement: Supplementary file 1 [file Table_1.XLSX]

## Sheet: Figure9
	Mean value	Standard deviation
Experimental group	88.25	11.202
Control group	87.98	9.035

## Sheet: Figure10
Text 1						Text 5
		Experience group	Control group					Experience group	Control group
	Mean value	39.751	34.294				Mean value	41.231	35.437
	Standard deviation	8.1368	8.8499				Standard deviation	7.7034	8.3258
Text 2						Text 6
		Experience group	Control group					Experience group	Control group
	Mean value	34.8851	29.56				Mean value	33.131	27.641
	Standard deviation	7.8337	7.9268				Standard deviation	7.9149	7.7791
Text 3						Text 7
		Experience group	Control group					Experience group	Control group
	Mean value	40.571	33.396				Mean value	42.271	32.947
	Standard deviation	7.9345	8.8367				Standard deviation	7.3762	9.4447
Text 4						Text 8
		Experience group	Control group					Experience group	Control group
	Mean value	34.191	28.396				Mean value	35.491	25.662
	Standard deviation	6.5037	8.4282				Standard deviation	6.7351	7.7295

## Sheet: Figure11
		Mean value	Standard deviation
	Experimental group	90.25	10.202
	Control group	88.58	10.035
